# Supplementary material for: Impact of meditation‐only interventions on university students' resilience: A pairwise and network meta‐analysis of randomised actively and passively controlled trials
Source: Appl Psychol Health Well Being. 2026 Jun 7;18(3):e70152. doi: 10.1111/aphw.70152 (PMC13243352; doi:10.1111/aphw.70152)
Supplement: Supplementary file 1 — Appendix S1 Supporting Information [file APHW-18-0-s001.docx]

[InternetShortcut]
URL=https://arpapi1.paperperfect.ai//FileBucket/32c89d728f854d498097f33997510ff6/ProofLink/attachments/3_aphw70152-sup-0001-Appendix_S1.docx
